# Supplementary material for: Up-Cycling Broccoli Stalks into Fresh-Cut Sticks: Postharvest Strategies for Quality and Shelf-Life Enhancement
Source: Foods. 2025 Jul 15;14(14):2476. doi: 10.3390/foods14142476 (PMC12294733; doi:10.3390/foods14142476)
Supplement: Supplementary file 1 [file foods-14-02476-s001.zip]

Archive with 1 entries (1 files):
- foods-3713454-supplementary.pdf
